# Supplementary material for: Dietary fiber chemical structure determined gut microbiota dynamics
Source: Imeta. 2022 Nov 28;1(4):e64. doi: 10.1002/imt2.64 (PMC10989905; doi:10.1002/imt2.64)
Supplement: Supplementary file 2 — Supplementary information. [file IMT2-1-e64-s001.xlsx]

## Sheet: Table S1
Table S1. 1H and 13C NMR chemical shifts (ppm) of AssP in D2O
	Position	dC	dH	1H-1H COSY	HMBC	HSQC-TOSY
→6)-β-D-Fructofuranose-(2→	1	60.3-61.4	3.58-3.84		103.0-103.7
	2	103.0-103.7
	3	76.2-77.6	4.09-4.19	3.96-4.05	74.3-74.4 73.9-73.7 60.3-61.4 103.0-103.7
	4	74.3-74.4 73.7-73.9	3.96-4.05	4.09-4.19 3.78-3.80	81.0-81.3 76.2-77.6 62.2
	5	81.0-81.3	3.78-3.80	3.96-4.05 3.61-3.75	62.2 74.3-74.4 73.7-73.9	4.09-4.19 3.96-4.05 3.78-3.80 3.61-3.75
	6	62.2	3.61-3.75		81.0-81.3
α-D-Glcpyranose-(1→	1	92.0-92.5	5.32	3.44-3.47	71.0-71.1 72.4-72.5 71.4-71.5 69.2 103.2-103.6	92.0-92.5 72.4-72.5 71.4-71.5 71.0-71.1 69.2 60.3
	2	71.0-71.1	3.44-3.47	5.32 3.66	72.4-72.5 69.2
	3	72.4-72.5	3.66 3.75	3.44-3.47 3.38
	4	69.2	3.44 3.38	3.85 3.66	72.4-72.5 71.4-71.5 60.0-60.3
	5	71.4-71.5	3.85	3.72 3.44	69.2 60.3	92.0-92.5 72.4-72.5 71.4-71.5 71.0-71.1 69.2 60.3
	6	60.0-60.3	3.72

## Sheet: Table S2
Table S2. Fitting parameters of probiotic growth curves with inulin or AssP as the only carbon source
Prebiotics	Inulin as the only carbon source			AssP as the only carbon source
	OD595max	μ max(h−1)	R2	OD595max	μ max(h−1)	R2
B. adolescentis ATCC 15703	0.644	0.037	0.995	0.61	0.027	0.993
L. casei ATCC 334	0.337	0.044	0.994	0.278	0.037	0.983
B. breve ATCC 15700	0.105	0.009	0.836	0.137	0.01	0.916
L. brevis CICC 6239	0.125	0.03	0.97	0.19	0.034	0.978
B. longum ATCC 15707	0.091	0.003	0.854	0.19	0.012	0.908
L. lactis CICC 23609	0.278	0.022	0.961	0.337	0.056	0.989
L. acidophilus ATCC 4356	0.112	0.028	0.794	0.169	0.023	0.979
L. rhamnosus ATCC 53103	0.128	0.015	0.955	0.18	0.016	0.96
